# Supplementary material for: The Relationship between the Need for Closure and Coronavirus Fear: The Mediating Effect of Beliefs in Conspiracy Theories about COVID-19
Source: Int J Environ Res Public Health. 2022 Nov 10;19(22):14789. doi: 10.3390/ijerph192214789 (PMC9690611; doi:10.3390/ijerph192214789)
Supplement: Supplementary file 1 [file ijerph-19-14789-s001.zip]

Archive with 1 entries (1 files):
- File S1_The Psychometric Properties of the Polish Version of the Fear of COVID-19 Scale.pdf
